# Supplementary material for: The Association Between Short-Term Blood Pressure Variability and Inflammation in Healthy Young Adults
Source: J Cardiovasc Dev Dis. 2025 Oct 9;12(10):399. doi: 10.3390/jcdd12100399 (PMC12564484; doi:10.3390/jcdd12100399)
Supplement: Supplementary file 1 [file jcdd-12-00399-s001.zip]

Archive with 2 entries (2 files):
- jcdd-3872436-STROBE-checklist-v4-combined.pdf
- jcdd-3872436-table-SI.pdf
